# Supplementary material for: Prosthetic Joint Infections Caused by Mycobacterium tuberculosis Complex—An ESGIAI–ESGMYC Multicenter, Retrospective Study and Literature Review
Source: Microorganisms. 2024 Apr 24;12(5):849. doi: 10.3390/microorganisms12050849 (PMC11123809; doi:10.3390/microorganisms12050849)
Supplement: Supplementary file 1 [file microorganisms-12-00849-s001.zip]

Archive with 1 entries (1 files):
- microorganisms-2892681-supplementary.pdf
